# Supplementary material for: Engineering an Industrial Streptomyces albus Strain to Enable High-Yield Heterologous Production of Spectinabilin
Source: Microorganisms. 2026 May 26;14(6):1201. doi: 10.3390/microorganisms14061201 (PMC13304415; doi:10.3390/microorganisms14061201)
Supplement: Supplementary file 1 [file microorganisms-14-01201-s001.zip]

Archive with 1 entries (1 files):
- microorganisms-4296272-supplementary.pdf
